# Supplementary material for: Identification and Expression Characteristics of the Cryptochrome Gene Family in Chimonobambusa sichuanensis
Source: Plants (Basel). 2025 May 27;14(11):1637. doi: 10.3390/plants14111637 (PMC12157072; doi:10.3390/plants14111637)
Supplement: Supplementary file 1 [file plants-14-01637-s001.zip]

Archive with 1 entries (1 files):
- plants-3550415-supplementary.pdf
